# Supplementary material for: Origami of KR-12 Designed Antimicrobial Peptides and Their Potential Applications
Source: Antibiotics (Basel). 2024 Aug 28;13(9):816. doi: 10.3390/antibiotics13090816 (PMC11429261; doi:10.3390/antibiotics13090816)
Supplement: Supplementary file 1 [file antibiotics-13-00816-s001.zip]

Archive with 1 entries (1 files):
- antibiotics-3160974-supplementary.pdf
